# Supplementary material for: Transcriptome of Russet Norkotah and its clonal selection, TXNS278
Source: BMC Res Notes. 2018 Mar 1;11:160. doi: 10.1186/s13104-018-3254-4 (PMC5831209; doi:10.1186/s13104-018-3254-4)
Supplement: Supplementary file 1 — Additional file 1: Table S1. Overview of the mapping results. [file 13104_2018_3254_MOESM1_ESM.xlsx]

## Sheet: Sheet1
Label	Name of data file/data set	File types (file extension)	Data repository and identifier (DOI or accession number)	License	Reads after QC	Mapped reads	Alignment (%)	Unique mapped reads	Unique mapped reads (%)
Data file 1	GSM2341973 RN-Leaf-T1	GTF (.gtf.gz)	NCBI GEO (Series GSE87857)	N/A	21060252	13978978	0.664	11658257	0.5535
Data file 2	GSM2341974 TXNS278-Leaf-T1	GTF (.gtf.gz)	NCBI GEO (Series GSE87857)	N/A	23749646	16891624	0.71	14115288	0.5943
Data file 3	GSM2341975 TXNS278-Leaf-T2	GTF (.gtf.gz)	NCBI GEO (Series GSE87857)	N/A	22541682	15360017	0.681	12733704	0.5648
Data file 4	GSM2341976 RN-Root-T1	GTF (.gtf.gz)	NCBI GEO (Series GSE87857)	N/A	22197174	14964250	0.674	13712852	0.6177
Data file 5	GSM2341977 TXNS278-Root-T1	GTF (.gtf.gz)	NCBI GEO (Series GSE87857)	N/A	20818097	15712785	0.755	14144452	0.6794
Data file 6	GSM2341978 RN-Root-T2	GTF (.gtf.gz)	NCBI GEO (Series GSE87857)	N/A	21705175	15264664	0.703	13792234	0.6354
Data file 7	GSM2341979 TXNS278-Root-T2	GTF (.gtf.gz)	NCBI GEO (Series GSE87857)	N/A	23770799	18015397	0.758	15214295	0.64
Data file 8	GSM2982237 RN-Leaf-T2	GTF (.gtf.gz)	NCBI GEO (Series GSE87857)	N/A	20536389	6782840	0.33	5446842	0.265
6) Table 1 Columns
Some non-standard columns have been added to table 1, in order to standardize the format with other Data Note submissions please remove those columns that are not listed below:
-Label
-Name of data file/data set
-File types (file extension)
-Data repository and identifier (DOI or accession number)

## Sheet: Sheet2
Label	Name of data file/data set	File types (file extension)	Data repository and identifier (DOI or accession number)	License
Data file 1	GSM2341973 RN-Leaf-T1	GTF (.gtf.gz)	NCBI GEO (Series GSE87857)	N/A
Data file 2	GSM2341974 TXNS278-Leaf-T1	GTF (.gtf.gz)	NCBI GEO (Series GSE87857)	N/A
Data file 3	GSM2341975 TXNS278-Leaf-T2	GTF (.gtf.gz)	NCBI GEO (Series GSE87857)	N/A
Data file 4	GSM2341976 RN-Root-T1	GTF (.gtf.gz)	NCBI GEO (Series GSE87857)	N/A
Data file 5	GSM2341977 TXNS278-Root-T1	GTF (.gtf.gz)	NCBI GEO (Series GSE87857)	N/A
Data file 6	GSM2341978 RN-Root-T2	GTF (.gtf.gz)	NCBI GEO (Series GSE87857)	N/A
Data file 7	GSM2341979 TXNS278-Root-T2	GTF (.gtf.gz)	NCBI GEO (Series GSE87857)	N/A
Data file 8	GSM2982237 RN-Leaf-T2	GTF (.gtf.gz)	NCBI GEO (Series GSE87857)	N/A
6) Table 1 Columns
Some non-standard columns have been added to table 1, in order to standardize the format with other Data Note submissions please remove those columns that are not listed below:
-Label
-Name of data file/data set
-File types (file extension)
-Data repository and identifier (DOI or accession number)

## Sheet: Sheet3
Label	Name of data file/data set	Reads after QC	Mapped reads	Alignment (%)	Unique mapped reads	Unique mapped reads (%)
Data file 1	GSM2341973 RN-Leaf-T1	21060252	13978978	0.664	11658257	0.5535
Data file 2	GSM2341974 TXNS278-Leaf-T1	23749646	16891624	0.71	14115288	0.5943
Data file 3	GSM2341975 TXNS278-Leaf-T2	22541682	15360017	0.681	12733704	0.5648
Data file 4	GSM2341976 RN-Root-T1	22197174	14964250	0.674	13712852	0.6177
Data file 5	GSM2341977 TXNS278-Root-T1	20818097	15712785	0.755	14144452	0.6794
Data file 6	GSM2341978 RN-Root-T2	21705175	15264664	0.703	13792234	0.6354
Data file 7	GSM2341979 TXNS278-Root-T2	23770799	18015397	0.758	15214295	0.64
Data file 8	GSM2982237 RN-Leaf-T2	20536389	6782840	0.33	5446842	0.265
